# Supplementary material for: Synthesis of High Surface Area—Group 13—Metal Oxides via Atomic Layer Deposition on Mesoporous Silica
Source: Nanomaterials (Basel). 2022 Apr 25;12(9):1458. doi: 10.3390/nano12091458 (PMC9104076; doi:10.3390/nano12091458)
Supplement: Supplementary file 1 [file nanomaterials-12-01458-s001.zip]

Archive with 1 entries (1 files):
- nanomaterials-1680430-supplementary.pdf
